# Supplementary material for: Phylogeny, Genetic Diversity and Population Structure of Fritillaria cirrhosa and Its Relatives Based on Chloroplast Genome Data
Source: Genes (Basel). 2024 Jun 2;15(6):730. doi: 10.3390/genes15060730 (PMC11202927; doi:10.3390/genes15060730)
Supplement: Supplementary file 1 [file genes-15-00730-s001.zip]

Archive with 6 entries (6 files):
- Figure S1.jpg
- Figure S2.jpg
- Table S1.pdf
- Table S2.xlsx
- Table S3.pdf
- TableS4.xlsx
