# Supplementary material for: Phylogeny, Genetic Diversity and Population Structure of Fritillaria cirrhosa and Its Relatives Based on Chloroplast Genome Data
Source: Genes (Basel). 2024 Jun 2;15(6):730. doi: 10.3390/genes15060730 (PMC11202927; doi:10.3390/genes15060730)
Supplement: Supplementary file 1 [file genes-15-00730-s001.zip › Table S2.xlsx]

## Sheet: output
Table S2. Haplotypes based on the WCG data set.
Haplotypes	The number of haplotypes	Individuals
Hap_1	1	F. monantha
Hap_2	1	F. anhuiensis
Hap_3	1	F. davidii
Hap_4	1	SC14-01
Hap_5	1	CQ01-01
Hap_6	1	YN01-01
Hap_7	1	YN02-01
Hap_8	1	SC15-01
Hap_9	1	YN06-01
Hap_10	1	SX02-01
Hap_11	1	SX01-01
Hap_12	1	SC12-01
Hap_13	1	SC06-01
Hap_14	1	GS01-01
Hap_15	1	YN05-01
Hap_16	1	SC18-01
Hap_17	1	YN03-01
Hap_18	1	YN04-01
Hap_19	3	QH01-01;QH01-11;QH02-11
Hap_20	1	QH02-01
Hap_21	1	QH03-01
Hap_22	1	SC01-02
Hap_23	1	SC02-01
Hap_24	1	SC02-05
Hap_25	1	SC02-09
Hap_26	1	SC03-01
Hap_27	1	SC03-05
Hap_28	1	SC04-01
Hap_29	1	SC04-03
Hap_30	1	SC07-01
Hap_31	1	SC07-02
Hap_32	1	SC08-01
Hap_33	1	SC08-02
Hap_34	1	SC09-01
Hap_35	1	SC09-11
Hap_36	1	SC10-01
Hap_37	1	SC10-04
Hap_38	1	SC01-01
Hap_39	1	SC13-02
Hap_40	1	SC05-01
Hap_41	1	SC17-01
Hap_42	2	SC11-01;SC11-02
Hap_43	1	SC11-12
Hap_44	1	SC16-01
Hap_45	1	SC19-01
Hap_46	1	XZ01-01
