# Supplementary material for: Phylogeny, Genetic Diversity and Population Structure of Fritillaria cirrhosa and Its Relatives Based on Chloroplast Genome Data
Source: Genes (Basel). 2024 Jun 2;15(6):730. doi: 10.3390/genes15060730 (PMC11202927; doi:10.3390/genes15060730)
Supplement: Supplementary file 1 [file genes-15-00730-s001.zip › TableS4.xlsx]

## Sheet: Sheet1
Table S4. Total number of SNP and Indel loci in 46 chloroplast genomes accessions.
Spacer regions	SNPs	InDels	Intro regions	SNPs	InDels	Coding regions	SNPs	InDels
psbA_trnK-UUU	4	2	trnK-UUU_intron	45	7	psbA	10	0
matK_rps16	32	17	rps16_intron	17	9	matK	28	0
rps16_trnQ-UUG	6	2	trnG-GCC_intron	0	1	rps16	2	1
trnQ-UUG_psbK	2	3	atpF_intron	13	6	psbK	1	0
psbK_psbI	5	1	rpoC1_intron	11	3	psbI	1	0
psbI_trnS-GCU	0	1	ycf3_intron1	12	8	atpA	12	1
trnS-GCU_trnG-GCC	0	1	ycf3_intron2	12	4	atpF	7	0
trnG-GCC_trnR-UCU	0	1	trnL-UAA_intron	14	3	atpH	2	0
trnR-UCU_atpA	8	2	trnV-UAC_intron	6	2	atpI	5	0
atpA_atpF	6	1	clpP_intron1	10	6	rps2	6	0
atpF_atpH	15	4	clpP_intron2	11	4	rpoC2	37	2
atpH_atpI	27	16	petB_intron	16	9	rpoC1	12	0
atpI_rps2	9	4	petD_intron	12	4	rpoB	15	0
rps2_rpoC2	2	3	rpl16_intron	26	10	petN	0	0
rpoC2_rpoC1	6	2	rpl2_intron	0	3	psbM	0	0
rpoC1_rpoB	0	1	ndhB_intron	0	3	psbD	6	0
rpoB_trnC-GCA	15	7	rps12_intron	0	1	psbC	10	0
trnC-GCA_petN	12	3	trnI-GAU_intron	2	2	psbZ	4	0
petN_psbM	7	2	trnA-UGC_intron	2	0	rps14	2	0
psbM_trnD-GUC	31	15	ndhA_intron	20	9	psaB	9	0
trnD-GUC_trnY-GUA	25	5				psaA	8	0
trnY-GUA_trnE-UUC	1	0				ycf3	2	0
trnE-UUC_trnT-GGU	20	9				rps4	4	0
trnT-GGU_psbD	28	13				ndhJ	3	0
psbC_trnS-UGA	11	0				ndhK	11	2
trnS-UGA_psbZ	2	2				ndhC	0	0
psbZ_trnG-UCC	0	1				atpE	5	0
trnG-UCC_trnfM-CAU	0	1				atpB	17	0
trnfM-CAU_rps14	1	1				rbcL	11	1
rps14_psaB	3	0				accD	17	0
psaB_psaA	0	0				psaI	1	0
psaA_ycf3	10	4				ycf4	4	0
ycf3_trnS-GGA	16	4				cemA	3	1
trnS-GGA_rps4	14	5				petA	7	0
rps4_trnT-UGU	14	6				psbJ	1	0
trnT-UGU_trnL-UAA	28	13				psbL	0	0
trnL-UAA_trnF-GAA	4	4				psbF	0	0
trnF-GAA_ndhJ	13	5				psbE	2	0
ndhJ_ndhK	0	2				petL	0	0
ndhK_ndhC	0	1				petG	2	0
ndhC_trnV-UAC	21	7				psaJ	1	0
trnV-UAC_trnM-CAU	2	1				rpl33	1	0
trnM-CAU_atpE	5	2				rps18	0	0
atpB_rbcL	6	3				rpl20	4	0
rbcL_accD	16	9				rps12	1	0
accD_psaI	19	11				clpP	4	1
psaI_ycf4	9	1				psbB	17	0
ycf4_cemA	9	6				psbT	2	0
cemA_petA	4	0				psbN	2	0
petA_psbJ	22	4				psbH	4	0
psbJ_psbL	4	1				petB	2	0
psbL_psbF	1	0				petD	8	2
psbF_psbE	0	0				rpoA	12	0
psbE_petL	20	7				rps11	2	0
petL_petG	5	0				rpl36	2	0
petG_trnW-CCA	5	2				rps8	3	0
trnW-CCA_trnP-UGG	6	2				rpl14	6	0
trnP-UGG_psaJ	10	6				rpl16	8	1
psaJ_rpl33	18	7				rps3	10	0
rpl33_rps18	7	1				rpl22	5	1
rps18_rpl20	5	3				rps19	19	1
rpl20_rps12	17	2				rpl2	2	2
clpP_psbB	8	2				rpl23	0	0
psbB_psbT	5	2				ycf2	19	1
psbT_psbN	2	0				ndhB	5	1
psbN_psbH	0	0				rps7	0	0
psbH_petB	1	0				ycf1	119	4
petB_petD	3	1				ndhF	40	2
petD_rpoA	8	4				rpl32	1	0
rpoA_rps11	1	0				ccsA	7	0
rps11_rpl36	2	2				ndhD	24	1
rpl36_rps8	10	5				psaC	3	0
rps8_rpl14	6	2				ndhE	1	1
rpl14_rpl16	4	3				ndhG	77	5
rpl16_rps3	1	4				ndhI	6	0
rps3_rpl22	1	0				ndhA	13	0
rpl22_rps19	2	3				ndhH	11	0
rps19_trnH-GUG	0	2				rps15	4	0
trnH-GUG_rpl2	2	0
rpl2_rpl23	0	1
rpl23_trnI-CAU	0	0
trnI-CAU_ycf2	0	0
ycf2_trnL-CAA	7	3
trnL-CAA_ndhB	4	2
ndhB_rps7	1	2
rps12_trnV-GAC	9	5
trnV-GAC_rrn16	1	0
rrn16_trnI-GAU	1	1
trnI-GAU_trnA-UGC	0	0
trnA-UGC_rrn23	2	1
rrn23_rrn4.5	0	1
rrn4.5_rrn5	1	0
rrn5_trnR-ACG	4	0
trnR-ACG_trnN-GUU	4	0
trnN-GUU_ycf1	2	0
ndhF_rpl32	7	4
rpl32_trnL-UAG	34	9
trnL-UAG_ccsA	3	0
ccsA_ndhD	9	0
ndhD_psaC	3	1
psaC_ndhE	7	0
ndhE_ndhG	1	2
ndhG_ndhI	8	6
ndhI_ndhA	2	1
ndhA_ndhH	0	0
ndhH_rps15	4	1
rps15_ycf1	13	5
ycf1_trnN-GUU	2	0
